# Supplementary material for: Chemical Composition of Wild Collected and Cultivated Edible Plants (Sonchus oleraceus L. and Sonchus tenerrimus L.)
Source: Plants (Basel). 2024 Jan 17;13(2):269. doi: 10.3390/plants13020269 (PMC10819898; doi:10.3390/plants13020269)
Supplement: Supplementary file 1 [file plants-13-00269-s001.zip]

Archive with 1 entries (1 files):
- plants-2759337-supplementary.pdf
